# Supplementary material for: On the Quest for Biomarkers: A Comprehensive Analysis of Modified Nucleosides in Ovarian Cancer Cell Lines
Source: Cells. 2025 Apr 22;14(9):626. doi: 10.3390/cells14090626 (PMC12071701; doi:10.3390/cells14090626)
Supplement: Supplementary file 1 [file cells-14-00626-s001.zip]

Archive with 6 entries (6 files):
- Supplementary_figures_S1_S2_and_table_S6.pdf
- supplementary_table_S1_mrm.xlsx
- supplementary_table_S2_ccm_anova_posthoc.csv
- supplementary_table_S3_cells_anova_posthoc.csv
- supplementary_table_S4_RNA_anova_posthoc.csv
- supplementary_table_S5_MS_data_normalized.xlsx
