# Supplementary material for: On the Quest for Biomarkers: A Comprehensive Analysis of Modified Nucleosides in Ovarian Cancer Cell Lines
Source: Cells. 2025 Apr 22;14(9):626. doi: 10.3390/cells14090626 (PMC12071701; doi:10.3390/cells14090626)
Supplement: Supplementary file 1 [file cells-14-00626-s001.zip › supplementary_table_S1_mrm.xlsx]

## Sheet: dMRM_transitions
Compound Name	Precursor Ion	Product Ion	Ret Time (min)	Delta Ret Time	Fragmentor	Collision Energy	Cell Accelerator Voltage	Polarity
A	268.1	119.1	5	2	80	49	7	Positive		Cycle Time	500ms
A	268.1	92.1	5	2	80	60	7	Positive		Delta EMV	400V (+)
A	268.1	67.1	5	2	80	60	7	Positive
A	268.1	136.1	5	2	80	13	7	Positive
ac4C	286.2	154.1	8.2	2	80	5	7	Positive
ac4C	286.2	112.1	8.2	2	80	25	7	Positive
ac4C	286.2	95	8.2	2	80	57	7	Positive
ac4C	286.2	69.2	8.2	2	80	53	7	Positive
ac6A	310.1	178.1	8.5	2	96	9	2	Positive
ac6A	310.1	136.2	8.5	2	96	33	2	Positive
ac6A	310.1	119.2	8.5	2	96	60	2	Positive
ac6A	310.1	43.3	8.5	2	96	60	2	Positive
acp3U	346.2	214.1	2.13	2	100	10	7	Positive
acp3U	346.2	197.1	2.13	2	100	20	7	Positive
acp3U	346.2	168.1	2.13	2	100	20	7	Positive
acp3U	346.2	113.1	2.13	2	100	40	7	Positive
AICAR	259.2	127.2	2.35	2	80	5	7	Positive
AICAR	259.2	110.1	2.35	2	80	21	7	Positive
AICAR	259.2	82.2	2.35	2	80	49	7	Positive
AICAR	259.2	55.2	2.35	2	80	60	7	Positive
Am	282.1	136	7.6	2	114	13	4	Positive
Am	282.1	119	7.6	2	114	57	4	Positive
Am	282.1	69.2	7.6	2	114	33	4	Positive
Am	282.1	57.2	7.6	2	114	41	4	Positive
C	244.2	112.2	1.3	1	80	5	7	Positive
C	244.2	95.1	1.3	1	80	45	7	Positive
C	244.2	69.2	1.3	1	80	41	7	Positive
C	244.2	67.2	1.3	1	80	60	7	Positive
Cm	258.2	112.2	4	2	100	9	7	Positive
Cm	258.2	95.1	4	2	100	45	7	Positive
Cm	258.2	94.1	4	2	100	41	7	Positive
Cm	258.2	69.2	4	2	100	41	7	Positive
cm5U	303.1	170.8	4	2	96	5	4	Positive
cm5U	303.1	152.9	4	2	96	13	4	Positive
cm5U	303.1	124.9	4	2	96	29	4	Positive
cm5U	303.1	82.2	4	2	96	45	4	Positive
D	247.2	115.2	1.33	2	70	5	7	Positive
D	247.2	94.1	1.33	2	70	17	7	Positive
D	247.2	73.2	1.33	2	70	17	7	Positive
D	247.2	55.2	1.33	2	70	25	7	Positive
f5C	272.1	140	5.6	2	78	9	2	Positive
f5C	272.1	97.1	5.6	2	78	37	2	Positive
f5C	272.1	69.1	5.6	2	78	49	2	Positive
f5C	272.1	42.2	5.6	2	78	60	2	Positive
f5Cm	286.1	140.1	8.6	2	78	9	2	Positive
f5Cm	286.1	97.2	8.6	2	78	37	2	Positive
f5Cm	286.1	69.3	8.6	2	78	53	2	Positive
f5Cm	286.1	42.3	8.6	2	78	60	2	Positive
G	284.1	152.1	5	2	84	9	4	Positive
G	284.1	135.1	5	2	80	41	7	Positive
G	284.1	110.1	5	2	80	25	7	Positive
G	284.1	55.1	5	2	80	40	7	Positive
Gm	298.2	152	8	2	100	10	7	Positive
hm5C	274.1	141.9	1.3	2	96	9	4	Positive
hm5C	274.1	124	1.3	2	96	25	4	Positive
hm5C	274.1	81.2	1.3	2	96	45	4	Positive
hm5C	274.1	54.2	1.3	2	96	60	4	Positive
hm6A	298.1	267.9	8.4	2	96	5	4	Positive
hm6A	298.1	147.9	8.4	2	96	21	4	Positive
hm6A	298.1	136	8.4	2	96	17	4	Positive
hm6A	298.1	119	8.4	2	96	60	4	Positive
ho5U	261.2	133.2	1.6	2	60	4	7	Positive
ho5U	261.2	129.1	1.6	2	60	4	7	Positive
ho5U	261.2	57.2	1.6	2	60	21	7	Positive
ho5U	261.2	55.2	1.6	2	60	21	7	Positive
i6A	336.2	203.9	12.8	2	132	13	4	Positive
i6A	336.2	147.9	12.8	2	132	25	4	Positive
i6A	336.2	135.9	12.8	2	132	33	4	Positive
i6A	336.2	69.2	12.8	2	132	41	4	Positive
Im	283.1	136.9	7.8	2	78	9	4	Positive
Im	283.1	119.1	7.8	2	78	53	4	Positive
Im	283.1	110.1	7.8	2	78	53	4	Positive
Im	283.1	55.1	7.8	2	78	60	4	Positive
imG-14	322.1	190.1	9.9	2	96	13	2	Positive
imG-14	322.1	162.1	9.9	2	96	45	2	Positive
imG-14	322.1	135.1	9.9	2	96	53	2	Positive
imG-14	322.1	108.1	9.9	2	96	60	2	Positive
Inosine	269.2	137.3	5.13	2	60	4	7	Positive
Inosine	269.2	119.2	5.13	2	60	45	7	Positive
Inosine	269.2	110.2	5.13	2	60	45	7	Positive
Inosine	269.2	55.3	5.13	2	60	68	7	Positive
ISOG	284.2	152.2	5	2	110	13	7	Positive
ISOG	284.2	135.1	5	2	110	41	7	Positive
ISOG	284.2	107.1	5	2	110	57	7	Positive
ISOG	284.2	57.2	5	2	110	33	7	Positive
m1A	282.2	150.2	2.16	2	110	13	7	Positive
m1A	282.2	123.2	2.16	2	110	45	7	Positive
m1A	282.2	108.2	2.16	2	110	60	7	Positive
m1A	282.2	94.2	2.16	2	110	45	7	Positive
m1Am	296.1	150	5.4	2	114	13	4	Positive
m1Am	296.1	69.2	5.4	2	114	33	4	Positive
m1Am	296.1	59.2	5.4	2	114	37	4	Positive
m1Am	296.1	57.2	5.4	2	114	41	4	Positive
m1G	298.2	166.2	7.8	2	100	9	7	Positive
m1G	298.2	149.1	7.8	2	100	41	7	Positive
m1G	298.2	135.1	7.8	2	100	45	7	Positive
m1G	298.2	110.1	7.8	2	100	45	7	Positive
m1I	283.2	151.1	7.8	2	100	10	7	Positive
m1I	283.2	110.1	7.8	2	100	40	7	Positive
m1I	283.2	94.1	7.8	2	100	40	7	Positive
m1I	283.2	82.1	7.8	2	100	50	7	Positive
m1Y	259.1	222.7	2.8	2	96	5	4	Positive
m1Y	259.1	192.8	2.8	2	96	9	4	Positive
m1Y	259.1	138.9	2.8	2	96	13	4	Positive
m1Y	259.1	55.1	2.8	2	96	41	4	Positive
m227G	326.2	194.2	8.2	2	80	9	7	Positive
m227G	326.2	149.1	8.2	2	80	45	7	Positive
m227G	326.2	124.1	8.2	2	80	45	7	Positive
m227G	326.2	55.2	8.2	2	80	68	7	Positive
m22G	312.2	180.1	8.8	2	100	10	7	Positive
m22G	312.2	135.1	8.8	2	100	40	7	Positive
m22G	312.2	110.1	8.8	2	100	40	7	Positive
m22G	312.2	46.1	8.8	2	100	40	7	Positive
m27G	312.1	180.1	7.5	2	96	13	2	Positive
m27G	312.1	163.1	7.5	2	96	41	2	Positive
m27G	312.1	149.1	7.5	2	96	45	2	Positive
m27G	312.1	124.1	7.5	2	96	45	2	Positive
m2G	298.2	166.2	7.8	2	90	9	7	Positive
m2G	298.2	149.1	7.8	2	90	37	7	Positive
m2G	298.2	110.1	7.8	2	90	45	7	Positive
m2G	298.2	57.2	7.8	2	90	60	7	Positive
m3C	258.2	126.1	1.86	2	100	9	7	Positive
m3C	258.2	109.1	1.86	2	100	41	7	Positive
m3C	258.2	95.2	1.86	2	100	45	7	Positive
m3C	258.2	66.1	1.86	2	100	60	7	Positive
m3Y	259.1	222.9	3.8	2	60	5	4	Positive
m3Y	259.1	204.7	3.8	2	60	13	4	Positive
m3Y	259.1	192.8	3.8	2	60	9	4	Positive
m3Y	259.1	82.2	3.8	2	60	29	4	Positive
m44C	272.1	140.2	3.4	2	96	9	2	Positive
m44C	272.1	122.2	3.4	2	96	41	2	Positive
m44C	272.1	95.2	3.4	2	96	53	2	Positive
m44C	272.1	93.2	3.4	2	96	57	2	Positive
m4C	258.1	125.8	3.4	2	96	9	2	Positive
m4C	258.1	108.3	3.4	2	96	45	2	Positive
m4C	258.1	83	3.4	2	96	45	2	Positive
m4C	258.1	56.1	3.4	2	96	60	2	Positive
m5C	258.2	126.1	2.2	2	100	9	7	Positive
m5C	258.2	109.1	2.2	2	100	41	7	Positive
m5C	258.2	108.1	2.2	2	100	37	7	Positive
m5C	258.2	83.1	2.2	2	100	45	7	Positive
m5Cm	272.1	126	7	2	96	9	4	Positive
m5Cm	272.1	108.7	7	2	96	45	4	Positive
m5Cm	272.1	83.2	7	2	96	45	4	Positive
m5Cm	272.1	56.2	7	2	96	60	4	Positive
m5D	261.1	129.1	2.9	2	96	9	2	Positive
m5D	261.1	97.1	2.9	2	96	21	2	Positive
m5D	261.1	69.1	2.9	2	96	29	2	Positive
m5D	261.1	41.2	2.9	2	96	53	2	Positive
m5U	259.2	127.2	6.2	2	80	5	7	Positive
m5U	259.2	110.1	6.2	2	80	33	7	Positive
m5U	259.2	56.2	6.2	2	80	45	7	Positive
m5U	259.2	54.2	6.2	2	80	52	7	Positive
m66A	296.1	163.9	9.7	2	132	21	4	Positive
m66A	296.1	120.9	9.7	2	132	60	4	Positive
m66A	296.1	120	9.7	2	132	60	4	Positive
m66A	296.1	57.2	9.7	2	132	41	4	Positive
m6A	282.2	150.2	8.3	2	80	13	7	Positive
m6A	282.2	123.2	8.3	2	80	49	7	Positive
m6A	282.2	94	8.3	2	80	49	7	Positive
m6A	282.2	57.2	8.3	2	80	45	7	Positive
m6Am	296.1	149.9	9.2	2	114	13	4	Positive
m6Am	296.1	69.2	9.2	2	114	33	4	Positive
m6Am	296.1	59.2	9.2	2	114	33	4	Positive
m6Am	296.1	57.2	9.2	2	114	41	4	Positive
m7G	298.1	165.9	3.4	2	96	9	4	Positive
m7G	298.1	148.9	3.4	2	96	45	4	Positive
m7G	298.1	124	3.4	2	96	45	4	Positive
m7G	298.1	42.1	3.4	2	96	60	4	Positive
mcm5s2U	333.2	201.1	9.3	2	80	5	7	Positive
mcm5s2U	333.2	169.1	9.3	2	80	30	7	Positive
mcm5s2U	333.2	141.1	9.3	2	80	30	7	Positive
mcm5s2U	333.2	82.1	9.3	2	80	40	7	Positive
mcm5U	317.1	185.1	8	2	96	5	2	Positive
mcm5U	317.1	153.2	8	2	96	17	2	Positive
mcm5U	317.1	125.2	8	2	96	29	2	Positive
mcm5U	317.1	82.2	8	2	96	53	2	Positive
mo5U	275.1	143.2	6.5	2	96	9	2	Positive
mo5U	275.1	126.2	6.5	2	96	29	2	Positive
mo5U	275.1	98.2	6.5	2	96	33	2	Positive
mo5U	275.1	70.3	6.5	2	96	49	2	Positive
ms2i6A	382.2	250.1	14.2	2	150	21	2	Positive
ms2i6A	382.2	194	14.2	2	150	29	2	Positive
ms2i6A	382.2	182.1	14.2	2	150	37	2	Positive
ms2i6A	382.2	134	14.2	2	150	60	2	Positive
MTA	298.2	136.2	9.5	2	80	13	7	Positive
MTA	298.2	119.1	9.5	2	80	57	7	Positive
MTA	298.2	75.2	9.5	2	80	33	7	Positive
MTA	298.2	61.2	9.5	2	80	33	7	Positive
N6SAR	384.2	252.1	8.9	2	80	10	7	Positive
N6SAR	384.2	162.1	8.9	2	80	40	7	Positive
N6SAR	384.2	136.1	8.9	2	80	30	7	Positive
N6SAR	384.2	119.1	8.9	2	80	60	7	Positive
ncm5U	302.1	170.1	2.1	2	96	9	2	Positive
ncm5U	302.1	153.1	2.1	2	96	17	2	Positive
ncm5U	302.1	125.2	2.1	2	96	33	2	Positive
ncm5U	302.1	82.2	2.1	2	96	53	2	Positive
P	245.2	209.2	1.35	2	80	4	7	Positive
P	245.2	155.2	1.35	2	80	5	7	Positive
P	245.2	125.1	1.35	2	80	13	7	Positive
P	245.2	82.1	1.35	2	80	29	7	Positive
Phenol red	355.1	273.1	12.8	2	165	40	4	Positive
Phenol red	355.1	261.1	12.8	2	165	21	4	Positive
Phenol red	355.1	153	12.8	2	165	29	4	Positive
Phenol red	355.1	141.1	12.8	2	165	40	4	Positive
s2U	261.1	128.9	6.5	2	78	9	4	Positive
s2U	261.1	112.1	6.5	2	78	33	4	Positive
s2U	261.1	70.2	6.5	2	78	41	4	Positive
s2U	261.1	57.1	6.5	2	78	25	4	Positive
s2Um	275.1	129	9.7	2	78	9	2	Positive
s2Um	275.1	112	9.7	2	78	37	2	Positive
s2Um	275.1	69.1	9.7	2	78	33	2	Positive
s2Um	275.1	57.1	9.7	2	78	33	2	Positive
s4U	261.1	128.9	7	2	78	9	2	Positive
s4U	261.1	112.1	7	2	78	45	2	Positive
s4U	261.1	86.1	7	2	78	41	2	Positive
s4U	261.1	59.4	7	2	78	60	2	Positive
SAH	385.2	250.1	4	2	80	10	7	Positive
SAH	385.2	135.9	4	2	80	13	7	Positive
SAH	385.2	133.8	4	2	80	13	7	Positive
SAH	385.2	87.9	4	2	80	49	7	Positive
SAM	399.2	298.1	0.8	2	80	10	7	Positive
SAM	399.2	250.4	0.8	2	80	9	7	Positive
SAM	399.2	136.2	0.8	2	80	25	7	Positive
SAM	399.2	97	0.8	2	80	25	7	Positive
t2C	260.2	128.1	7.6	2	80	9	7	Positive
t2C	260.2	111.1	7.6	2	80	45	7	Positive
t2C	260.2	94.1	7.6	2	80	41	7	Positive
t2C	260.2	67.1	7.6	2	80	60	7	Positive
t6A	413.2	281.1	10.2	2	80	5	7	Positive
t6A	413.2	162.1	10.2	2	80	20	7	Positive
t6A	413.2	136.1	10.2	2	80	30	7	Positive
t6A	413.2	119.1	10.2	2	80	60	7	Positive
U	245.1	113.1	2.5	2	80	9	7	Positive
U	245.1	96.1	2.5	2	80	33	7	Positive
U	245.1	70.1	2.5	2	80	33	7	Positive
U	245.1	57.1	2.5	2	80	25	7	Positive
Um	259.1	113	7.3	2	78	9	4	Positive
Um	259.1	96.1	7.3	2	78	41	4	Positive
Um	259.1	69.8	7.3	2	78	37	4	Positive
Um	259.1	69.2	7.3	2	78	33	4	Positive
X	285.1	153.1	7.5	2	80	5	7	Positive
X	285.1	136.1	7.5	2	80	33	7	Positive
X	285.1	110.1	7.5	2	80	13	7	Positive
X	285.1	57.1	7.5	2	80	25	7	Positive
