# Supplementary material for: On the Quest for Biomarkers: A Comprehensive Analysis of Modified Nucleosides in Ovarian Cancer Cell Lines
Source: Cells. 2025 Apr 22;14(9):626. doi: 10.3390/cells14090626 (PMC12071701; doi:10.3390/cells14090626)
Supplement: Supplementary file 1 [file cells-14-00626-s001.zip › supplementary_table_S2_ccm_anova_posthoc.csv]

	f.value	p.value	-log10(p)	FDR	Fisher's LSD
ho5U	686.38	1.8335e-16	15.737	6.6005e-15	COV362 - A2780; OAW_42 - A2780; SKOV_3 - A2780; COV362 - EFO21; COV362 - EFO27; COV362 - HOSE; COV362 - OAW_42; COV362 - SKOV_3; OAW_42 - EFO21; SKOV_3 - EFO21; OAW_42 - EFO27; SKOV_3 - EFO27; OAW_42 - HOSE; SKOV_3 - HOSE; SKOV_3 - OAW_42
C	420.39	5.5661e-15	14.254	1.0019e-13	COV362 - A2780; EFO21 - A2780; A2780 - EFO27; HOSE - A2780; OAW_42 - A2780; SKOV_3 - A2780; EFO21 - COV362; COV362 - EFO27; HOSE - COV362; OAW_42 - COV362; EFO21 - EFO27; EFO21 - OAW_42; EFO21 - SKOV_3; HOSE - EFO27; OAW_42 - EFO27; SKOV_3 - EFO27; HOSE - OAW_42; HOSE - SKOV_3; OAW_42 - SKOV_3
m5C	302.09	5.5196e-14	13.258	6.6236e-13	A2780 - COV362; A2780 - EFO21; A2780 - EFO27; A2780 - HOSE; A2780 - OAW_42; A2780 - SKOV_3; COV362 - EFO21; COV362 - EFO27; HOSE - COV362; OAW_42 - COV362; COV362 - SKOV_3; EFO21 - EFO27; HOSE - EFO21; OAW_42 - EFO21; EFO21 - SKOV_3; HOSE - EFO27; OAW_42 - EFO27; SKOV_3 - EFO27; OAW_42 - HOSE; HOSE - SKOV_3; OAW_42 - SKOV_3
Am	150.57	6.7547e-12	11.17	6.0792e-11	COV362 - A2780; SKOV_3 - A2780; COV362 - EFO21; COV362 - EFO27; COV362 - HOSE; COV362 - OAW_42; COV362 - SKOV_3; SKOV_3 - EFO21; SKOV_3 - EFO27; SKOV_3 - HOSE; SKOV_3 - OAW_42
Gm	90.731	2.1449e-10	9.6686	1.4314e-09	A2780 - COV362; A2780 - EFO27; A2780 - HOSE; A2780 - OAW_42; SKOV_3 - A2780; EFO21 - COV362; EFO27 - COV362; SKOV_3 - COV362; EFO21 - EFO27; EFO21 - HOSE; EFO21 - OAW_42; SKOV_3 - EFO21; EFO27 - HOSE; EFO27 - OAW_42; SKOV_3 - EFO27; SKOV_3 - HOSE; SKOV_3 - OAW_42
U	89.318	2.3857e-10	9.6224	1.4314e-09	EFO21 - A2780; HOSE - A2780; OAW_42 - A2780; SKOV_3 - A2780; EFO21 - COV362; OAW_42 - COV362; SKOV_3 - COV362; EFO21 - EFO27; EFO21 - HOSE; EFO21 - OAW_42; HOSE - EFO27; OAW_42 - EFO27; SKOV_3 - EFO27; SKOV_3 - HOSE; SKOV_3 - OAW_42
Cm	81.76	4.3399e-10	9.3625	2.232e-09	A2780 - COV362; A2780 - EFO21; A2780 - EFO27; A2780 - HOSE; A2780 - OAW_42; SKOV_3 - A2780; EFO21 - COV362; SKOV_3 - COV362; EFO21 - EFO27; EFO21 - HOSE; EFO21 - OAW_42; SKOV_3 - EFO21; OAW_42 - EFO27; SKOV_3 - EFO27; OAW_42 - HOSE; SKOV_3 - HOSE; SKOV_3 - OAW_42
m1A	72.43	9.8234e-10	9.0077	4.4205e-09	A2780 - COV362; A2780 - EFO21; A2780 - EFO27; A2780 - HOSE; A2780 - OAW_42; A2780 - SKOV_3; EFO21 - COV362; EFO27 - COV362; HOSE - COV362; OAW_42 - COV362; SKOV_3 - COV362; EFO21 - HOSE; EFO21 - OAW_42; SKOV_3 - EFO27; SKOV_3 - HOSE; SKOV_3 - OAW_42
Im	70.231	1.2086e-09	8.9177	4.8344e-09	A2780 - COV362; A2780 - EFO27; A2780 - HOSE; A2780 - OAW_42; SKOV_3 - A2780; EFO21 - COV362; EFO27 - COV362; SKOV_3 - COV362; EFO21 - EFO27; EFO21 - HOSE; EFO21 - OAW_42; SKOV_3 - EFO21; EFO27 - HOSE; EFO27 - OAW_42; SKOV_3 - EFO27; SKOV_3 - HOSE; SKOV_3 - OAW_42
m5U	64.991	2.0333e-09	8.6918	7.3197e-09	A2780 - COV362; A2780 - HOSE; SKOV_3 - A2780; EFO27 - COV362; COV362 - HOSE; SKOV_3 - COV362; EFO21 - HOSE; SKOV_3 - EFO21; EFO27 - HOSE; SKOV_3 - EFO27; OAW_42 - HOSE; SKOV_3 - HOSE; SKOV_3 - OAW_42
m6Am	43.263	3.0191e-08	7.5201	9.8806e-08	A2780 - COV362; EFO21 - A2780; A2780 - EFO27; A2780 - HOSE; A2780 - OAW_42; EFO21 - COV362; SKOV_3 - COV362; EFO21 - EFO27; EFO21 - HOSE; EFO21 - OAW_42; EFO21 - SKOV_3; SKOV_3 - EFO27; SKOV_3 - HOSE; SKOV_3 - OAW_42
AICAR	41.148	4.1902e-08	7.3778	1.2223e-07	A2780 - COV362; A2780 - EFO21; A2780 - EFO27; A2780 - HOSE; A2780 - OAW_42; COV362 - EFO27; SKOV_3 - COV362; SKOV_3 - EFO21; HOSE - EFO27; SKOV_3 - EFO27; SKOV_3 - HOSE; SKOV_3 - OAW_42
t6A	40.822	4.4137e-08	7.3552	1.2223e-07	COV362 - A2780; EFO21 - A2780; EFO27 - A2780; HOSE - A2780; OAW_42 - A2780; SKOV_3 - A2780; COV362 - EFO27; SKOV_3 - EFO21; OAW_42 - EFO27; SKOV_3 - EFO27
ms2A	40.154	4.9154e-08	7.3084	1.264e-07	COV362 - A2780; A2780 - EFO21; EFO27 - A2780; A2780 - HOSE; OAW_42 - A2780; COV362 - EFO21; COV362 - HOSE; OAW_42 - COV362; COV362 - SKOV_3; EFO27 - EFO21; OAW_42 - EFO21; SKOV_3 - EFO21; EFO27 - HOSE; OAW_42 - EFO27; EFO27 - SKOV_3; OAW_42 - HOSE; SKOV_3 - HOSE; OAW_42 - SKOV_3
m2G	36.325	9.4262e-08	7.0257	2.2623e-07	A2780 - COV362; A2780 - EFO21; A2780 - EFO27; A2780 - HOSE; A2780 - OAW_42; A2780 - SKOV_3; EFO21 - COV362; HOSE - COV362; OAW_42 - COV362; SKOV_3 - COV362; EFO21 - EFO27; EFO21 - HOSE; EFO21 - OAW_42; SKOV_3 - EFO21; HOSE - EFO27; OAW_42 - EFO27; SKOV_3 - EFO27; SKOV_3 - HOSE; SKOV_3 - OAW_42
I	34.549	1.3031e-07	6.885	2.932e-07	EFO21 - A2780; EFO27 - A2780; OAW_42 - A2780; SKOV_3 - A2780; COV362 - HOSE; OAW_42 - COV362; EFO21 - HOSE; OAW_42 - EFO21; EFO27 - HOSE; OAW_42 - EFO27; OAW_42 - HOSE; SKOV_3 - HOSE; OAW_42 - SKOV_3
m3C	28.829	4.1487e-07	6.3821	8.7854e-07	A2780 - COV362; EFO21 - A2780; HOSE - A2780; EFO21 - COV362; EFO27 - COV362; HOSE - COV362; OAW_42 - COV362; SKOV_3 - COV362; EFO21 - EFO27; EFO21 - HOSE; EFO21 - OAW_42; EFO21 - SKOV_3; HOSE - EFO27; HOSE - OAW_42
m1G	25.99	7.9843e-07	6.0978	1.5969e-06	A2780 - COV362; A2780 - EFO27; A2780 - HOSE; SKOV_3 - A2780; EFO21 - COV362; HOSE - COV362; OAW_42 - COV362; SKOV_3 - COV362; EFO21 - EFO27; EFO21 - HOSE; SKOV_3 - EFO21; OAW_42 - EFO27; SKOV_3 - EFO27; SKOV_3 - HOSE; SKOV_3 - OAW_42
i6A	16.887	1.1177e-05	4.9517	2.1178e-05	A2780 - COV362; A2780 - EFO21; A2780 - EFO27; A2780 - OAW_42; A2780 - SKOV_3; EFO21 - COV362; EFO27 - COV362; HOSE - COV362; HOSE - EFO21; HOSE - EFO27; HOSE - OAW_42; HOSE - SKOV_3
ac4C	15.824	1.6418e-05	4.7847	2.9552e-05	A2780 - COV362; EFO21 - A2780; A2780 - OAW_42; EFO21 - COV362; EFO27 - COV362; HOSE - COV362; OAW_42 - COV362; SKOV_3 - COV362; EFO21 - HOSE; EFO21 - OAW_42; EFO21 - SKOV_3; EFO27 - OAW_42; HOSE - OAW_42; SKOV_3 - OAW_42
m6A	13.672	3.8369e-05	4.416	6.5776e-05	A2780 - COV362; A2780 - EFO21; A2780 - EFO27; A2780 - HOSE; A2780 - OAW_42; EFO21 - COV362; SKOV_3 - COV362; EFO21 - EFO27; SKOV_3 - EFO21; SKOV_3 - EFO27; SKOV_3 - HOSE; SKOV_3 - OAW_42
A	13.375	4.349e-05	4.3616	7.1166e-05	EFO21 - A2780; OAW_42 - A2780; SKOV_3 - A2780; EFO21 - COV362; OAW_42 - COV362; SKOV_3 - COV362; EFO21 - EFO27; EFO21 - HOSE; EFO21 - OAW_42; EFO21 - SKOV_3; OAW_42 - EFO27; SKOV_3 - EFO27; OAW_42 - HOSE; SKOV_3 - HOSE
X	12.667	5.9234e-05	4.2274	9.2715e-05	COV362 - A2780; EFO21 - A2780; EFO27 - A2780; HOSE - A2780; OAW_42 - A2780; SKOV_3 - A2780; COV362 - EFO27; OAW_42 - COV362; COV362 - SKOV_3; OAW_42 - EFO21; OAW_42 - EFO27; OAW_42 - HOSE; OAW_42 - SKOV_3
m22G	10.202	0.00019542	3.709	0.00029313	A2780 - COV362; A2780 - EFO21; A2780 - EFO27; A2780 - HOSE; A2780 - OAW_42; EFO21 - COV362; SKOV_3 - COV362; SKOV_3 - EFO27; SKOV_3 - HOSE; SKOV_3 - OAW_42
Um	7.5891	0.00090403	3.0438	0.0012728	A2780 - HOSE; SKOV_3 - A2780; EFO21 - COV362; EFO27 - COV362; SKOV_3 - COV362; EFO21 - HOSE; EFO21 - OAW_42; SKOV_3 - EFO21; EFO27 - HOSE; SKOV_3 - EFO27; SKOV_3 - HOSE; SKOV_3 - OAW_42
D	7.5636	0.00091922	3.0366	0.0012728	A2780 - COV362; EFO27 - A2780; HOSE - A2780; EFO21 - COV362; EFO27 - COV362; HOSE - COV362; OAW_42 - COV362; EFO27 - OAW_42; EFO27 - SKOV_3; HOSE - SKOV_3
P	6.0681	0.0026336	2.5795	0.0034482	EFO21 - A2780; HOSE - A2780; OAW_42 - A2780; EFO21 - COV362; EFO27 - COV362; HOSE - COV362; OAW_42 - COV362; SKOV_3 - COV362
m1I	6.0441	0.0026819	2.5716	0.0034482	COV362 - A2780; EFO21 - A2780; EFO27 - A2780; HOSE - A2780; OAW_42 - A2780; SKOV_3 - A2780; OAW_42 - EFO21; OAW_42 - EFO27; OAW_42 - HOSE
N6SAR	3.1012	0.037957	1.4207	0.047119	EFO21 - A2780; EFO27 - A2780; HOSE - A2780; OAW_42 - A2780; HOSE - COV362; OAW_42 - COV362; HOSE - SKOV_3
s2Um	3.0537	0.039943	1.3986	0.047931	A2780 - COV362; A2780 - EFO21; SKOV_3 - COV362; SKOV_3 - EFO21; SKOV_3 - EFO27; SKOV_3 - HOSE; SKOV_3 - OAW_42
