# Supplementary material for: On the Quest for Biomarkers: A Comprehensive Analysis of Modified Nucleosides in Ovarian Cancer Cell Lines
Source: Cells. 2025 Apr 22;14(9):626. doi: 10.3390/cells14090626 (PMC12071701; doi:10.3390/cells14090626)
Supplement: Supplementary file 1 [file cells-14-00626-s001.zip › supplementary_table_S3_cells_anova_posthoc.csv]

	f.value	p.value	-log10(p)	FDR	Fisher's LSD
t6A	292.85	6.8459e-14	13.165	2.1222e-12	A2780 - COV362; A2780 - EFO21; A2780 - EFO27; A2780 - HOSE; A2780 - OAW42; A2780 - SKOV3; OAW42 - COV362; SKOV3 - COV362; EFO27 - EFO21; HOSE - EFO21; OAW42 - EFO21; SKOV3 - EFO21; OAW42 - EFO27; SKOV3 - EFO27; OAW42 - HOSE; SKOV3 - HOSE
A	113.73	4.6121e-11	10.336	5.3895e-10	COV362 - A2780; HOSE - A2780; OAW42 - A2780; COV362 - EFO27; OAW42 - COV362; COV362 - SKOV3; HOSE - EFO21; OAW42 - EFO21; HOSE - EFO27; OAW42 - EFO27; OAW42 - HOSE; HOSE - SKOV3; OAW42 - SKOV3
D	111.7	5.2156e-11	10.283	5.3895e-10	A2780 - COV362; A2780 - EFO21; A2780 - EFO27; A2780 - HOSE; A2780 - OAW42; A2780 - SKOV3; SKOV3 - COV362; SKOV3 - EFO21; SKOV3 - EFO27; SKOV3 - HOSE; SKOV3 - OAW42
ho5U	84.545	3.4603e-10	9.4609	2.6817e-09	A2780 - COV362; A2780 - EFO21; A2780 - EFO27; A2780 - HOSE; SKOV3 - A2780; OAW42 - COV362; SKOV3 - COV362; OAW42 - EFO21; SKOV3 - EFO21; OAW42 - EFO27; SKOV3 - EFO27; OAW42 - HOSE; SKOV3 - HOSE; SKOV3 - OAW42
m1A	58.387	4.1601e-09	8.3809	2.3714e-08	A2780 - COV362; A2780 - EFO21; A2780 - EFO27; A2780 - HOSE; A2780 - OAW42; A2780 - SKOV3; EFO21 - COV362; EFO27 - COV362; HOSE - COV362; OAW42 - COV362; SKOV3 - COV362; EFO21 - EFO27; SKOV3 - EFO21; HOSE - EFO27; OAW42 - EFO27; SKOV3 - EFO27; SKOV3 - HOSE; SKOV3 - OAW42
m6A	57.532	4.5897e-09	8.3382	2.3714e-08	A2780 - COV362; A2780 - EFO21; A2780 - EFO27; A2780 - HOSE; A2780 - OAW42; A2780 - SKOV3; OAW42 - COV362; OAW42 - EFO21; OAW42 - EFO27; OAW42 - HOSE; OAW42 - SKOV3
MTA	48.108	1.5023e-08	7.8232	6.6533e-08	A2780 - COV362; A2780 - EFO21; A2780 - EFO27; A2780 - HOSE; A2780 - OAW42; A2780 - SKOV3; EFO27 - COV362; OAW42 - COV362; SKOV3 - COV362; EFO27 - EFO21; OAW42 - EFO21; SKOV3 - EFO21; EFO27 - HOSE; SKOV3 - EFO27; OAW42 - HOSE; SKOV3 - HOSE; SKOV3 - OAW42
acp3U	44.646	2.4558e-08	7.6098	9.5163e-08	A2780 - COV362; A2780 - EFO21; A2780 - EFO27; HOSE - A2780; A2780 - OAW42; A2780 - SKOV3; COV362 - EFO27; HOSE - COV362; OAW42 - COV362; EFO21 - EFO27; HOSE - EFO21; OAW42 - EFO21; HOSE - EFO27; OAW42 - EFO27; SKOV3 - EFO27; HOSE - OAW42; HOSE - SKOV3; OAW42 - SKOV3
SAM	38.751	6.1969e-08	7.2078	2.1345e-07	A2780 - COV362; A2780 - EFO21; A2780 - EFO27; A2780 - HOSE; A2780 - OAW42; A2780 - SKOV3; EFO27 - COV362; OAW42 - COV362; SKOV3 - COV362; EFO27 - EFO21; OAW42 - EFO21; SKOV3 - EFO21; EFO27 - HOSE; SKOV3 - EFO27; OAW42 - HOSE; SKOV3 - HOSE; SKOV3 - OAW42
Cm	34.315	1.3614e-07	6.866	4.2203e-07	A2780 - COV362; A2780 - HOSE; SKOV3 - A2780; EFO21 - COV362; EFO27 - COV362; OAW42 - COV362; SKOV3 - COV362; EFO21 - HOSE; EFO21 - OAW42; SKOV3 - EFO21; EFO27 - HOSE; SKOV3 - EFO27; OAW42 - HOSE; SKOV3 - HOSE; SKOV3 - OAW42
m227G	30.057	3.1818e-07	6.4973	8.9668e-07	A2780 - COV362; A2780 - EFO21; A2780 - EFO27; A2780 - HOSE; A2780 - OAW42; A2780 - SKOV3; EFO21 - COV362; EFO27 - COV362; HOSE - COV362; OAW42 - COV362; SKOV3 - COV362; EFO21 - EFO27; SKOV3 - EFO21; OAW42 - EFO27; SKOV3 - EFO27; SKOV3 - HOSE; SKOV3 - OAW42
m3C	29.229	3.8012e-07	6.4201	9.8197e-07	A2780 - COV362; EFO21 - A2780; SKOV3 - A2780; EFO21 - COV362; HOSE - COV362; OAW42 - COV362; SKOV3 - COV362; EFO21 - EFO27; EFO21 - HOSE; EFO21 - OAW42; HOSE - EFO27; OAW42 - EFO27; SKOV3 - EFO27; SKOV3 - HOSE; SKOV3 - OAW42
m1G	28.045	4.9407e-07	6.3062	1.1782e-06	A2780 - COV362; A2780 - EFO21; A2780 - EFO27; A2780 - HOSE; A2780 - OAW42; EFO21 - COV362; EFO27 - COV362; HOSE - COV362; OAW42 - COV362; SKOV3 - COV362; SKOV3 - EFO21; OAW42 - EFO27; SKOV3 - EFO27; OAW42 - HOSE; SKOV3 - HOSE; SKOV3 - OAW42
Gm	25.124	9.8733e-07	6.0055	2.0878e-06	A2780 - COV362; EFO27 - A2780; SKOV3 - A2780; EFO21 - COV362; EFO27 - COV362; SKOV3 - COV362; EFO21 - HOSE; EFO21 - OAW42; SKOV3 - EFO21; EFO27 - HOSE; EFO27 - OAW42; SKOV3 - EFO27; SKOV3 - HOSE; SKOV3 - OAW42
X	25.032	1.0102e-06	5.9956	2.0878e-06	A2780 - COV362; A2780 - EFO21; A2780 - OAW42; A2780 - SKOV3; EFO27 - COV362; HOSE - COV362; OAW42 - COV362; EFO27 - EFO21; HOSE - EFO21; EFO27 - OAW42; EFO27 - SKOV3; HOSE - OAW42; HOSE - SKOV3
Im	19.391	4.8732e-06	5.3122	9.1177e-06	EFO21 - A2780; EFO27 - A2780; SKOV3 - A2780; EFO21 - COV362; EFO27 - COV362; SKOV3 - COV362; EFO27 - EFO21; SKOV3 - EFO21; EFO27 - HOSE; EFO27 - OAW42; SKOV3 - HOSE; SKOV3 - OAW42
N6SAR	19.309	5.0001e-06	5.301	9.1177e-06	A2780 - COV362; A2780 - EFO21; A2780 - EFO27; A2780 - OAW42; A2780 - SKOV3; EFO21 - COV362; HOSE - COV362; OAW42 - COV362; EFO21 - EFO27; HOSE - EFO21; HOSE - EFO27; OAW42 - EFO27; HOSE - OAW42; HOSE - SKOV3
m7G	18.03	7.561e-06	5.1214	1.247e-05	A2780 - COV362; A2780 - EFO21; A2780 - EFO27; A2780 - OAW42; EFO21 - COV362; HOSE - COV362; OAW42 - COV362; SKOV3 - COV362; EFO21 - EFO27; HOSE - EFO21; HOSE - EFO27; OAW42 - EFO27; SKOV3 - EFO27; HOSE - OAW42; HOSE - SKOV3
SAH	17.997	7.6426e-06	5.1168	1.247e-05	A2780 - COV362; A2780 - EFO27; A2780 - HOSE; A2780 - OAW42; A2780 - SKOV3; EFO21 - COV362; HOSE - COV362; SKOV3 - COV362; EFO21 - EFO27; EFO21 - HOSE; EFO21 - OAW42; EFO21 - SKOV3
m1I	13.359	4.3802e-05	4.3585	6.7893e-05	A2780 - COV362; EFO21 - A2780; A2780 - HOSE; OAW42 - A2780; SKOV3 - A2780; EFO21 - COV362; EFO27 - COV362; OAW42 - COV362; SKOV3 - COV362; EFO21 - EFO27; EFO21 - HOSE; EFO27 - HOSE; OAW42 - EFO27; SKOV3 - EFO27; OAW42 - HOSE; SKOV3 - HOSE; SKOV3 - OAW42
P	13.131	4.8313e-05	4.3159	7.1319e-05	A2780 - COV362; SKOV3 - A2780; EFO21 - COV362; EFO27 - COV362; OAW42 - COV362; SKOV3 - COV362; SKOV3 - EFO21; SKOV3 - EFO27; OAW42 - HOSE; SKOV3 - HOSE; SKOV3 - OAW42
m5C	12.044	7.862e-05	4.1045	0.00011078	A2780 - COV362; A2780 - EFO21; A2780 - EFO27; A2780 - HOSE; A2780 - OAW42; A2780 - SKOV3; OAW42 - COV362; OAW42 - EFO21; OAW42 - EFO27; OAW42 - HOSE; OAW42 - SKOV3
m22G	10.328	0.00018296	3.7376	0.0002466	A2780 - COV362; A2780 - HOSE; EFO21 - COV362; EFO27 - COV362; OAW42 - COV362; SKOV3 - COV362; EFO21 - HOSE; SKOV3 - EFO21; EFO27 - HOSE; OAW42 - HOSE; SKOV3 - HOSE
m2G	7.7982	0.00078956	3.1026	0.0010199	A2780 - COV362; A2780 - EFO21; A2780 - EFO27; A2780 - HOSE; A2780 - OAW42; EFO21 - COV362; EFO27 - COV362; HOSE - COV362; OAW42 - COV362; SKOV3 - COV362; SKOV3 - EFO27; SKOV3 - HOSE; SKOV3 - OAW42
ac4C	4.1639	0.013087	1.8832	0.016228	EFO21 - A2780; OAW42 - A2780; SKOV3 - A2780; EFO21 - COV362; OAW42 - COV362; SKOV3 - COV362; OAW42 - EFO27; OAW42 - HOSE
I	3.6213	0.022148	1.6547	0.026407	A2780 - COV362; A2780 - EFO21; A2780 - EFO27; A2780 - HOSE; A2780 - OAW42; A2780 - SKOV3
