# Supplementary material for: On the Quest for Biomarkers: A Comprehensive Analysis of Modified Nucleosides in Ovarian Cancer Cell Lines
Source: Cells. 2025 Apr 22;14(9):626. doi: 10.3390/cells14090626 (PMC12071701; doi:10.3390/cells14090626)
Supplement: Supplementary file 1 [file cells-14-00626-s001.zip › supplementary_table_S4_RNA_anova_posthoc.csv]

	f.value	p.value	-log10(p)	FDR	Fisher's LSD
t6A	34.809	1.2415e-07	6.906	3.9728e-06	A2780 - COV362; A2780 - EFO_21; A2780 - EFO_27; A2780 - HOSE; A2780 - OAW42; A2780 - SKOV3; EFO_21 - COV362; OAW42 - COV362; SKOV3 - COV362; EFO_21 - EFO_27; EFO_21 - HOSE; SKOV3 - EFO_21; OAW42 - EFO_27; SKOV3 - EFO_27; OAW42 - HOSE; SKOV3 - HOSE
ac4C	18.466	6.5494e-06	5.1838	0.00010479	A2780 - COV362; A2780 - EFO_21; A2780 - EFO_27; A2780 - HOSE; A2780 - OAW42; EFO_21 - COV362; OAW42 - COV362; SKOV3 - COV362; EFO_21 - HOSE; SKOV3 - EFO_21; OAW42 - EFO_27; SKOV3 - EFO_27; OAW42 - HOSE; SKOV3 - HOSE
m7G	16.126	1.4684e-05	4.8332	0.00015663	A2780 - COV362; A2780 - EFO_21; A2780 - EFO_27; A2780 - HOSE; A2780 - OAW42; A2780 - SKOV3; EFO_21 - COV362; OAW42 - COV362; SKOV3 - COV362; EFO_21 - EFO_27; EFO_21 - HOSE; SKOV3 - EFO_21; OAW42 - EFO_27; SKOV3 - EFO_27; OAW42 - HOSE; SKOV3 - HOSE
m227G	14.622	2.6038e-05	4.5844	0.00020831	A2780 - COV362; A2780 - EFO_21; A2780 - EFO_27; A2780 - HOSE; A2780 - OAW42; SKOV3 - COV362; EFO_21 - HOSE; SKOV3 - EFO_21; OAW42 - EFO_27; SKOV3 - EFO_27; OAW42 - HOSE; SKOV3 - HOSE; SKOV3 - OAW42
m3C	13.272	4.5457e-05	4.3424	0.00025417	A2780 - COV362; A2780 - EFO_21; A2780 - EFO_27; A2780 - HOSE; A2780 - OAW42; A2780 - SKOV3; EFO_21 - COV362; OAW42 - COV362; SKOV3 - COV362; EFO_21 - EFO_27; EFO_21 - HOSE; OAW42 - EFO_27; SKOV3 - EFO_27; OAW42 - HOSE; SKOV3 - HOSE
m1A	13.162	4.7657e-05	4.3219	0.00025417	A2780 - COV362; A2780 - EFO_21; A2780 - EFO_27; A2780 - HOSE; A2780 - OAW42; A2780 - SKOV3; OAW42 - COV362; SKOV3 - COV362; EFO_21 - HOSE; SKOV3 - EFO_21; OAW42 - EFO_27; SKOV3 - EFO_27; OAW42 - HOSE; SKOV3 - HOSE
ncm5U	12.732	5.7533e-05	4.2401	0.00026301	A2780 - COV362; A2780 - EFO_21; A2780 - EFO_27; A2780 - HOSE; A2780 - OAW42; A2780 - SKOV3; SKOV3 - COV362; SKOV3 - EFO_21; SKOV3 - EFO_27; SKOV3 - HOSE
C	12.167	7.4289e-05	4.1291	0.00029716	A2780 - COV362; A2780 - EFO_21; A2780 - EFO_27; A2780 - HOSE; A2780 - OAW42; EFO_21 - COV362; EFO_27 - COV362; OAW42 - COV362; SKOV3 - COV362; EFO_21 - HOSE; SKOV3 - EFO_21; EFO_27 - HOSE; SKOV3 - EFO_27; OAW42 - HOSE; SKOV3 - HOSE; SKOV3 - OAW42
m5U	10.051	0.00021174	3.6742	0.00075286	A2780 - COV362; A2780 - EFO_21; A2780 - EFO_27; A2780 - HOSE; A2780 - OAW42; SKOV3 - COV362; SKOV3 - EFO_21; SKOV3 - EFO_27; OAW42 - HOSE; SKOV3 - HOSE
i6A	9.739	0.00025059	3.601	0.00080188	A2780 - COV362; A2780 - EFO_21; A2780 - EFO_27; A2780 - HOSE; A2780 - SKOV3; OAW42 - COV362; SKOV3 - COV362; OAW42 - EFO_27; SKOV3 - EFO_27; OAW42 - HOSE; SKOV3 - HOSE
m5C	8.0773	0.00066159	3.1794	0.0019246	A2780 - COV362; A2780 - EFO_21; A2780 - EFO_27; A2780 - HOSE; A2780 - OAW42; A2780 - SKOV3; SKOV3 - COV362; SKOV3 - EFO_27; SKOV3 - HOSE
m2G	6.5252	0.0018779	2.7263	0.0050077	A2780 - COV362; A2780 - EFO_21; A2780 - EFO_27; A2780 - HOSE; A2780 - OAW42; SKOV3 - EFO_21; OAW42 - EFO_27; SKOV3 - EFO_27; OAW42 - HOSE; SKOV3 - HOSE
m1G	5.8283	0.0031653	2.4996	0.0077914	A2780 - COV362; A2780 - EFO_21; A2780 - EFO_27; A2780 - HOSE; OAW42 - EFO_27; SKOV3 - EFO_27; OAW42 - HOSE; SKOV3 - HOSE
P	4.7824	0.0074816	2.126	0.017101	A2780 - COV362; A2780 - EFO_27; A2780 - HOSE; SKOV3 - COV362; EFO_21 - HOSE; SKOV3 - EFO_27; OAW42 - HOSE; SKOV3 - HOSE
ms2i6A	4.6959	0.0080706	2.0931	0.017217	A2780 - COV362; A2780 - HOSE; A2780 - OAW42; SKOV3 - COV362; EFO_21 - HOSE; EFO_27 - HOSE; SKOV3 - HOSE; SKOV3 - OAW42
m1I	4.1067	0.01381	1.8598	0.027621	A2780 - COV362; A2780 - EFO_21; A2780 - EFO_27; A2780 - HOSE; SKOV3 - EFO_21; OAW42 - EFO_27; SKOV3 - EFO_27; OAW42 - HOSE; SKOV3 - HOSE
