# Supplementary material for: On the Quest for Biomarkers: A Comprehensive Analysis of Modified Nucleosides in Ovarian Cancer Cell Lines
Source: Cells. 2025 Apr 22;14(9):626. doi: 10.3390/cells14090626 (PMC12071701; doi:10.3390/cells14090626)
Supplement: Supplementary file 1 [file cells-14-00626-s001.zip › supplementary_table_S5_MS_data_normalized.xlsx]

## Sheet: cell culture medium
Sample	Label	C	D	P	SAM	ho5U	m3C	acp3U	m1A	m5C	AICAR	U	Cm	SAH	A	I	m1Am	m5U	Um	X	m1G	m1I	Gm	Im	Am	m2G	m6A	ac4C	m227G	m22G	N6SAR	m6Am	mcm5s2U	MTA	s2Um	t6A	i6A
A2780_1	A2780	0.000931024	0.000532839	0.00112874	1.23e-05	0.000360147	0.00313214	4.68e-05	0.00773265	0.0103176	0.000631983	0.000336192	0.00723947	6.8e-06	0.000105603	0.000155225	1e-05	0.000669421	0.000565364	0.00159743	0.0041745	0.00195153	0.00531931	0.00476192	3.55e-05	0.00290294	0.000573882	0.00150159	2.86e-05	0.00141039	0.000208596	0.000959957	2.01e-05	0.000893917	0.000462541	0.00226261	0.00012982
A2780_2	A2780	0.000992559	0.000511341	0.000823446	8.66e-06	0.000217174	0.00314221	4.14e-05	0.00737719	0.010223	0.000660249	0.000201339	0.00702452	1.34e-06	7.57e-05	0.000155022	6.57e-06	0.000763203	0.000786544	0.00175143	0.00342791	0.00219873	0.00532497	0.00510053	1.77e-05	0.00351969	0.000430205	0.00151526	0.000186415	0.00116413	0.000282722	0.00117122	2.4e-05	0.000691957	0.000365834	0.00233388	0.000125041
A2780_3	A2780	0.00110476	0.000576709	0.000851912	1.45e-06	0.000192071	0.00314041	5.35e-05	0.00621821	0.00938213	0.000517052	0.000329368	0.00633321	1.16e-05	0.000161475	0.000159296	1.01e-05	0.000636859	0.00064254	0.00117304	0.00376371	0.00173288	0.0049246	0.00456976	4.44e-05	0.00278958	0.00062867	0.00116318	1.11e-05	0.00122158	0.000234491	0.00106074	1.64e-05	0.000664161	0.000461915	0.00227106	0.000110967
COV362_1	COV362	0.00444873	0.000403097	0.000716857	2.79e-07	0.00291814	0.00208858	4.9e-05	0.000734283	0.00398994	0.000207683	0.000537606	0.00517062	3.18e-06	3.07e-05	0.000246727	2.94e-05	0.00056193	0.000367654	0.00282144	0.00256736	0.00261328	0.0019782	0.00193737	0.00113642	0.00106792	0.000114231	0.000416202	4.44e-05	0.000308043	0.000282514	0.000370642	2.42e-05	0.00123531	0.000349944	0.00380789	2.39e-05
COV362_2	COV362	0.00408818	0.000476303	0.000787219	5.99e-06	0.0029457	0.00206724	6.69e-05	0.000839087	0.00396686	0.000263468	0.000634334	0.00527258	1.76e-07	0.000100704	0.000227918	1.03e-05	0.00052836	0.000385677	0.00335833	0.00242136	0.00309537	0.00203009	0.00251668	0.00108257	0.00125384	0.000194478	0.000425835	9.31e-06	0.000340352	0.000249218	0.000458548	2.04e-05	0.00109213	0.000373067	0.0036789	1.72e-05
COV362_3	COV362	0.00422075	0.000425294	0.000866932	3.12e-06	0.00292224	0.00196214	0.000123182	0.00102975	0.00400257	0.000190812	0.000436215	0.00498348	8.66e-06	0.000140793	0.000313449	1.63e-05	0.000543944	0.000588117	0.00320552	0.00290225	0.00318036	0.00225985	0.00273261	0.00113981	0.00073984	0.000104196	0.000626145	7.74e-07	0.000579382	0.000291091	0.000432314	4.04e-05	0.00103532	0.000329229	0.00387428	4.3e-05
EFO21_1	EFO21	0.00728431	0.000674244	0.00113582	1.38e-06	0.000260875	0.00446424	4.15e-05	0.0038887	0.00362632	0.000137757	0.0024267	0.00611457	6.92e-06	0.00105565	0.000554318	3.03e-06	0.000632479	0.000714342	0.0025866	0.00380308	0.00239034	0.0049797	0.00453502	1.48e-05	0.00202351	0.000281607	0.00180383	0.000130972	0.000639174	0.00041452	0.0013207	7.84e-05	0.000394281	0.000389342	0.00361311	7.53e-05
EFO21_2	EFO21	0.00680781	0.000580655	0.0012863	1.01e-05	0.000294212	0.00393983	7.85e-05	0.00364764	0.0032565	0.000232882	0.00248074	0.00654781	1.77e-05	0.000739583	0.000386002	8.74e-06	0.000655702	0.000852227	0.00298518	0.00400322	0.00300973	0.00589024	0.0052997	7.51e-05	0.00212878	0.000314205	0.00196089	0.00013275	0.000907441	0.000318292	0.00145056	3.18e-05	0.000441765	0.000371614	0.00356583	5.47e-05
EFO21_3	EFO21	0.00657001	0.000607825	0.00103287	3.42e-06	0.0002163	0.00429425	7.01e-05	0.0033309	0.00284778	0.00017006	0.00211511	0.00603934	2.77e-05	0.000452971	0.000233056	2.34e-05	0.000652559	0.000640643	0.00295027	0.00371245	0.00248472	0.00482944	0.00476657	9.05e-06	0.00198745	0.000303844	0.00177265	0.000140812	0.000735398	0.000307392	0.00128482	2.81e-05	0.000405537	0.000286797	0.00342263	4.56e-05
EFO27_1	EFO27	0.000477381	0.000628112	0.00100453	3.32e-05	0.000222037	0.00303443	3.85e-05	0.00288327	0.000125219	0.000135413	0.000308702	0.00419407	5.4e-06	0.000112361	0.000314909	1.14e-05	0.000627495	0.000479087	0.00228515	0.00285822	0.00240976	0.00327166	0.00332127	3.68e-06	0.00116847	0.000183306	0.00132372	1.45e-05	0.000552707	0.000322689	0.000576446	2.84e-05	0.00122657	0.000357325	0.00308335	4.92e-05
EFO27_2	EFO27	0.00037744	0.000670247	0.00116339	6.86e-06	8.88e-05	0.00347408	4.25e-05	0.00290824	0.000284499	4.92e-05	0.000363273	0.00462907	1.96e-05	7.51e-05	0.000286802	2.78e-05	0.000600861	0.000799439	0.00271177	0.00293668	0.00253921	0.00388294	0.00381952	7.47e-06	0.00135816	0.000130582	0.00170452	2.83e-05	0.000567764	0.000372401	0.000485875	1.29e-05	0.00118927	0.000347818	0.0033888	6.49e-05
EFO27_3	EFO27	0.000342817	0.000813674	0.00113943	1.7e-05	0.000182434	0.003197	0.000103674	0.00361628	0.000264569	7.67e-05	0.000320923	0.00502171	1.46e-05	6.75e-05	0.000282518	6.81e-06	0.000878464	0.000742091	0.0024764	0.00315568	0.00261366	0.00444753	0.00444997	8.08e-06	0.00106835	3.93e-05	0.00179211	3.72e-05	0.000657227	0.000413918	0.000491628	1.27e-05	0.00118185	0.000435683	0.00365769	7.8e-05
HOSE_1	HOSE	0.00645984	0.000650275	0.00110629	8.95e-06	0.000161131	0.00389904	9.75e-05	0.00325057	0.00633611	0.000254126	0.000749587	0.00468821	1.27e-05	7.17e-05	0.000131409	4.36e-06	0.000248741	0.000257155	0.00327512	0.00290935	0.0026731	0.00272929	0.00260899	1.47e-05	0.00167475	0.000306506	0.00140263	0.000123761	0.00046877	0.000477075	0.00044234	2.37e-05	0.000420748	0.000375862	0.00354231	0.000131764
HOSE_2	HOSE	0.00653511	0.000697217	0.00122897	2.62e-05	8.14e-05	0.00360556	0.000106704	0.00296744	0.00617407	0.000202788	0.000646723	0.00466269	1.04e-05	8.89e-05	0.00011064	1.29e-05	0.00018524	0.000627152	0.00266657	0.00343836	0.00298095	0.00224002	0.0023926	0.000142812	0.00173651	0.000224876	0.00176351	0.000120624	0.000816647	0.000341307	0.000482746	3.53e-05	0.000570228	0.000390277	0.00372931	7.85e-05
HOSE_3	HOSE	0.00678608	0.000656993	0.0010523	1.1e-05	0.00015006	0.00338687	6.25e-05	0.00253264	0.00592068	0.000185405	0.000748673	0.00431066	4.06e-06	0.00011195	6.58e-05	2.58e-05	0.000172068	0.000417568	0.00291603	0.00323056	0.00225526	0.00250532	0.00259337	4.98e-05	0.0014654	0.000189588	0.00107591	0.000261912	0.000552277	0.000365892	0.000678321	3.67e-05	0.000522687	0.000343306	0.00359874	0.000103249
OAW_42_1	OAW_42	0.00485497	0.00069259	0.00117251	2.09e-05	0.000680319	0.00278941	6e-05	0.00254733	0.00674113	0.000127899	0.000900569	0.00526074	6.28e-06	0.000368978	0.00084276	2.04e-05	0.000664342	0.000431244	0.00390871	0.00333346	0.00334103	0.00202786	0.00203199	8.91e-06	0.00182166	0.000415054	0.000937592	0.00012822	0.000479132	0.00041731	0.000597259	4.97e-05	0.00167942	0.000390286	0.00385409	5.69e-05
OAW_42_2	OAW_42	0.00505099	0.000532497	0.00122423	5.12e-07	0.000603368	0.00313229	6.6e-05	0.00271726	0.00742524	0.000160579	0.001139	0.00550706	6.2e-06	0.000445029	0.000908537	3.2e-05	0.000706411	0.000423697	0.00356259	0.0034937	0.00336375	0.00284763	0.00241584	9.32e-05	0.00158804	0.000161642	0.000963779	2.02e-07	0.000612567	0.000276549	0.000431952	2.84e-05	0.00144144	0.000352213	0.00376533	4.75e-05
OAW_42_3	OAW_42	0.00519211	0.00057714	0.00114011	6.65e-06	0.000718877	0.00346872	0.000128387	0.00252562	0.00789936	0.00026198	0.000846843	0.00535006	4.78e-06	0.000483094	0.000845735	2.59e-05	0.000664789	0.000524212	0.00385977	0.00377425	0.00316709	0.0022653	0.00226361	3.01e-05	0.00147411	0.000185007	0.000933989	8.86e-05	0.000664351	0.000476173	0.000530657	1.22e-05	0.00173511	0.000410949	0.00352268	5.38e-05
QC_1	QC	0.0166815	0.000472765	0.000929353	2.24e-06	0.000720346	0.00285422	9.16e-05	0.00261429	0.00333242	0.000169459	0.00216093	0.00451638	2.33e-06	0.000202175	0.000591301	2.28e-05	0.000545623	0.000427158	0.00244394	0.00291892	0.00230662	0.00242369	0.00203251	0.000391167	0.00109296	0.000235792	0.00107468	0.000222126	0.00054256	0.000381038	0.000539835	2.37e-06	0.000475332	0.000354927	0.00304125	0.000104439
QC_2	QC	0.0166458	0.000547632	0.000951912	1.47e-06	0.000588665	0.00297267	0.000103338	0.00272885	0.00402563	0.00023189	0.00248892	0.00458644	2.31e-06	0.000179432	0.000578388	8.8e-06	0.000412171	0.000376457	0.00240285	0.00271886	0.00266286	0.00228172	0.00243803	0.000608625	0.00145223	0.000241271	0.00119689	0.000146729	0.0003947	0.000287499	0.000419453	5.96e-05	0.000500491	0.000336372	0.0034478	0.00010331
QC_3	QC	0.0177983	0.000594033	0.000992524	7.08e-06	0.000862908	0.00282872	0.000114647	0.00285656	0.00377144	0.000213594	0.00272279	0.00457086	3.24e-06	0.000121342	0.000463132	9.19e-06	0.000508403	0.000447337	0.00285627	0.00295776	0.00263623	0.00265054	0.00291875	0.000355499	0.00123769	0.000235826	0.000998967	1.6e-05	0.000491495	0.000313476	0.000534149	5.62e-05	0.000474963	0.000404611	0.00335448	0.000117736
QC_4	QC	0.0175744	0.000447931	0.000951374	3.72e-06	0.000739628	0.00306949	4.09e-05	0.00231466	0.0041602	0.000231243	0.00272318	0.00484914	5.31e-06	0.000222302	0.000536753	8.95e-06	0.00054899	0.000458526	0.00305323	0.00236732	0.00231962	0.00255886	0.00250315	0.000228372	0.000933749	0.000383042	0.000862685	7.3e-05	0.000415494	0.00033124	0.000381884	3.23e-05	0.000546763	0.00035434	0.00328979	0.000121324
QC_5	QC	0.0185459	0.000488963	0.000962931	8e-06	0.000631748	0.00318995	5.81e-05	0.00267816	0.0039135	0.000118233	0.00305519	0.00476809	1.1e-05	0.000204534	0.000558586	1.44e-05	0.000483072	0.000527392	0.0028746	0.00318304	0.00265277	0.00245122	0.00299384	0.000252235	0.00130586	0.000368841	0.00119988	0.00012455	0.000422508	0.000316257	0.000475887	2.41e-05	0.000602355	0.00046167	0.00332495	0.000113154
QC_6	QC	0.0172349	0.000552773	0.000803666	7.6e-06	0.000777985	0.00299154	9.28e-05	0.00251898	0.00404737	0.000191449	0.00297713	0.00441509	1.13e-05	0.000201195	0.000420903	2.27e-05	0.000491581	0.000581674	0.00295449	0.00297752	0.00229547	0.00260402	0.0024916	0.000269988	0.0012049	0.000289656	0.000864484	1.45e-05	0.000333363	0.000433248	0.000334293	2.58e-05	0.000652604	0.000478219	0.00343021	0.000105283
QC_7	QC	0.0177218	0.000517803	0.000790637	1.73e-05	0.000690655	0.0030343	4.1e-05	0.00258837	0.00404337	0.000271672	0.00239098	0.00476074	3.06e-06	0.000181216	0.000472995	7.86e-06	0.000470674	0.000408282	0.00252971	0.00320588	0.00241063	0.00269687	0.00280363	0.000299635	0.00135967	0.00043577	0.00105789	0.000121692	0.000648899	0.000397044	0.00042101	3.12e-06	0.000672494	0.000368383	0.00316961	0.000130703
QC_8	QC	0.0179738	0.000670605	0.000689584	1.45e-06	0.000812519	0.00330855	9.01e-05	0.0029214	0.00373413	0.000218998	0.00282591	0.0043535	3.91e-07	0.000191432	0.000465051	1.12e-05	0.000478321	0.000409395	0.00284933	0.00313302	0.00238422	0.00234398	0.0022786	0.000307943	0.00125752	0.000468677	0.00101304	0.00015215	0.000425205	0.000317976	0.000451647	6.17e-05	0.000625831	0.00041603	0.00330309	0.000134843
SKOV_3_1	SKOV_3	0.00457097	0.00056025	0.00114654	6.82e-06	0.00205543	0.00336541	2.28e-05	0.0041278	0.00142612	0.000797056	0.00263845	0.00909463	7.8e-06	0.000459279	0.000474381	9.38e-06	0.00136308	0.00104456	0.00297381	0.00459583	0.00280343	0.00808366	0.00819675	0.000446124	0.00249089	0.000484864	0.00130366	6.37e-05	0.000771942	0.000243083	0.000961212	6.37e-05	0.000704178	0.000448433	0.00376408	4.17e-05
SKOV_3_2	SKOV_3	0.00477085	0.00048375	0.00110908	1.44e-05	0.00193232	0.00347107	2.14e-05	0.00433156	0.00137119	0.000655471	0.00284924	0.0101193	1.25e-05	0.00038	0.000299646	1.74e-05	0.00161227	0.00102714	0.00169199	0.00489047	0.00270142	0.00791115	0.00924131	0.000212734	0.00243753	0.000534596	0.00158947	5.45e-05	0.00130106	0.000299546	0.00110544	7.65e-05	0.000894795	0.000431012	0.00391842	3.72e-05
SKOV_3_3	SKOV_3	0.00420346	0.000539267	0.00107002	7.41e-06	0.0022015	0.00361184	8.15e-05	0.00424028	0.00152102	0.000602597	0.00215339	0.00966193	2.87e-05	0.000562346	0.000400568	3.3e-05	0.00143745	0.000895212	0.00257844	0.00478961	0.00357582	0.00770915	0.00767191	0.000371248	0.00252434	0.000488967	0.00135654	8.93e-05	0.000924332	0.000325655	0.000852682	4.45e-05	0.00107874	0.000497049	0.00387824	3.79e-05

## Sheet: cells
Sample	Label	SAM	C	P	D	ho5U	m3C	acp3U	m1A	m5C	U	m7G	SAH	Cm	A	I	X	m1G	Gm	m1I	Im	m2G	m6A	ac4C	m227G	m6Am	m22G	N6SAR	MTA	s2Um	t6A	i6A
A2780_1	A2780	0.0003857	0.000325766	6.12e-05	0.000194095	4.74e-05	0.000164209	0.000118135	0.000867987	0.00027195	4.17e-05	3.9e-05	0.000471621	0.000101298	0.000393983	0.00213283	0.000314775	0.000334916	6.87e-05	3.82e-05	3.03e-06	0.000208876	0.00017926	2.98e-06	8.9e-05	0.000135785	3.85e-05	9.87e-05	0.0181392	8.35e-05	0.000514176	3.14e-05
A2780_2	A2780	0.000310841	0.000434095	4.74e-05	0.000249001	4.74e-05	0.000186796	9.36e-05	0.00102939	0.000364837	4.66e-05	4.21e-05	0.000326346	0.000108296	0.000330785	0.00196404	0.000369336	0.000382045	8.65e-05	4.11e-05	3.22e-06	0.000166305	0.000240123	3.16e-06	9.75e-05	0.000157245	5.67e-05	7.67e-05	0.0151809	6.97e-05	0.000531932	2.34e-05
A2780_3	A2780	0.000262128	0.00045204	4.35e-05	0.000196471	5.38e-05	0.000113697	9.03e-05	0.000905704	0.000185164	3.33e-05	3.27e-05	0.0002144	0.00012438	0.000359333	0.00145726	0.000377325	0.000383697	7.46e-05	6.73e-05	3.25e-05	0.000190911	0.000200407	6.81e-06	7.31e-05	0.000147057	4.52e-05	7.6e-05	0.0128043	6.07e-05	0.000484212	2.75e-05
COV362_1	COV362	6.44e-05	0.000335687	1.79e-05	1.57e-06	2.88e-05	9.08e-05	3.73e-05	0.00013091	2.23e-05	0.000120432	5.43e-06	4.81e-05	4.38e-05	0.00285762	0.000763241	5.66e-05	8.17e-05	1.14e-05	1.1e-05	3.87e-06	7.47e-05	2.07e-05	4.83e-06	6.96e-06	0.00010091	5.17e-06	2.43e-05	0.00316531	8.63e-05	9.76e-05	1.51e-05
COV362_2	COV362	5e-05	0.000339691	2.75e-05	1.5e-06	1.75e-05	9.34e-05	5.09e-05	0.000130568	1.52e-05	0.000100874	4.97e-06	2.88e-05	5.31e-05	0.00480508	0.000891461	3.64e-05	5.9e-05	9.54e-06	2.09e-05	1.58e-05	6.02e-05	1.27e-05	2.01e-06	4.89e-06	0.000124101	7.1e-06	2.51e-05	0.00297523	8.4e-05	9.33e-05	1.34e-05
COV362_3	COV362	6.28e-05	0.000457972	2.69e-05	2.37e-06	2.81e-05	0.000120887	6.28e-05	0.000190353	3.77e-05	0.000137938	7.19e-06	5.94e-05	5.93e-05	0.00586494	0.00102961	6.29e-05	8.65e-05	3.19e-05	2e-05	1.42e-05	7.2e-05	1.02e-05	7.07e-06	5.7e-06	0.000115764	7.72e-06	2.7e-05	0.00368725	8.14e-05	0.000103033	1.82e-05
EFO21_1	EFO21	5.22e-05	0.000301358	4.44e-05	9.14e-06	5.37e-06	0.000243024	4.34e-05	0.000429254	5.63e-05	0.00015294	2.79e-05	0.0003742	0.000119847	0.00384014	0.000610417	9.81e-05	0.000201882	9.69e-05	7.18e-05	4.12e-05	0.000112593	4.97e-06	2.41e-05	4.29e-05	0.00013535	3.52e-05	5.86e-05	0.00356948	9.73e-05	6.41e-05	6.56e-05
EFO21_2	EFO21	4.18e-05	0.000410363	3.8e-05	9.76e-06	4.76e-06	0.000268735	5.96e-05	0.000463146	4.76e-05	8.36e-05	1.96e-05	0.000357401	0.000161622	0.000806086	0.000188341	8.53e-05	0.00021256	0.000122645	6.75e-05	6.55e-05	0.000157575	8.39e-06	1.32e-05	4.14e-05	0.00014258	3.65e-05	4.33e-05	0.00301143	8.62e-05	8.2e-05	3.98e-05
EFO21_3	EFO21	3.32e-05	0.000342676	5.45e-05	7.81e-06	4.23e-06	0.000280045	5.18e-05	0.000528486	6.91e-05	8.9e-05	1.55e-05	0.00036311	0.00015021	0.000802395	0.000197849	0.000135971	0.000206532	0.000148763	8.39e-05	2.19e-05	0.000137881	1.62e-06	1.47e-05	5.39e-05	0.000163003	3.43e-05	5.22e-05	0.00307031	7.97e-05	6.9e-05	4.02e-05
EFO27_1	EFO27	0.000145514	2.67e-05	3.96e-05	2.75e-05	5.42e-06	0.000125508	5.52e-06	0.000252517	0.00012422	3.89e-05	4.61e-06	9.25e-05	9.3e-05	0.000236426	0.000246724	0.000261152	0.000149912	0.000127975	3.58e-05	7.77e-05	0.000119018	3.75e-07	3.49e-06	3.45e-05	0.00013779	3.1e-05	2.67e-05	0.00771882	9.22e-05	0.000102015	2.37e-05
EFO27_2	EFO27	0.000110172	0.00500939	3.79e-05	1.42e-05	1.14e-05	0.000125404	1.97e-05	0.0004159	7.74e-05	0.000300619	8.51e-06	8.05e-05	0.000141109	0.00209062	0.00223097	0.000404121	0.000219114	0.000238887	3.51e-05	0.000116984	0.000135101	1.3e-05	8.94e-06	3.74e-05	0.000126445	6.49e-05	2.68e-05	0.00575183	8.56e-05	0.000113057	1.59e-05
EFO27_3	EFO27	0.000148998	3.37e-05	6.26e-05	2.12e-05	5.01e-06	0.000131899	2.81e-05	0.000377677	4.29e-05	2.66e-05	6.05e-06	0.000107315	0.000133972	0.000729619	0.000377734	0.000302314	0.000219985	0.00015418	7.86e-05	0.000103919	0.000107431	4.26e-06	1.42e-05	1.58e-05	0.000115376	3.38e-05	2.46e-05	0.00750719	0.000100119	0.000135353	9.73e-05
HOSE_1	HOSE	5.2e-05	0.000677607	2.22e-05	4.86e-06	5.11e-08	0.000190368	0.000125668	0.000467615	0.000113403	0.000275765	5.66e-05	0.000136809	4.22e-05	0.00470655	0.000970696	0.00027321	0.000167319	1.91e-05	2.71e-05	8.94e-06	0.000132056	2.64e-05	6.23e-06	4.69e-05	0.000144986	2.14e-05	7.76e-05	0.00346648	9.34e-05	0.000130574	3.12e-05
HOSE_2	HOSE	6.01e-05	0.000700089	3.13e-05	1.13e-05	2.49e-06	0.000176819	0.000128238	0.00057075	2.74e-05	0.000164645	4.59e-05	0.00015821	7.04e-05	0.00525676	0.000786876	0.000389872	0.00018795	4.79e-05	2.45e-05	1.36e-05	0.000156993	1.58e-05	8.87e-06	4.12e-05	0.000133049	1.32e-05	9.57e-05	0.00371773	9.23e-05	0.000119484	1.67e-05
HOSE_3	HOSE	2.33e-05	0.000612984	3.62e-05	3.04e-06	2.09e-06	0.000205167	0.000134452	0.000507482	9.99e-05	0.000150968	3.33e-05	0.000147598	5.96e-05	0.00542047	0.000749667	0.000294295	0.000170284	4.43e-05	1.95e-05	1.88e-05	8.48e-05	4.6e-06	1.15e-05	3.33e-05	0.000106641	1.43e-05	7.14e-05	0.00198356	7.93e-05	0.000110058	1.45e-05
OAW42_1	OAW42	0.000177105	0.000566196	4.24e-05	1.58e-05	6.84e-05	0.000194172	8.54e-05	0.000496836	0.000149694	0.000120445	3.25e-05	0.000109527	7.27e-05	0.030714	0.000697329	0.000177392	0.000266232	3.29e-05	6.51e-05	2.69e-05	0.000155728	7.45e-05	6.84e-06	4.62e-05	0.000153602	3.1e-05	5.28e-05	0.00731882	8.49e-05	0.000178082	4.08e-05
OAW42_2	OAW42	0.000133906	0.000724348	7.25e-05	1.52e-05	7.26e-05	0.000179114	8.8e-05	0.000505932	0.00019302	0.000159195	2.2e-05	7.2e-05	0.000104698	0.0366872	0.00104005	9.54e-05	0.000325369	5.23e-05	7.91e-05	1.14e-05	0.000128054	0.000102067	2.68e-05	3.69e-05	0.000132456	5.1e-05	4.68e-05	0.00582341	7.67e-05	0.000197745	3.22e-05
OAW42_3	OAW42	0.000116337	0.000695998	6.53e-05	2.55e-05	5.32e-05	0.000187002	7.49e-05	0.000551135	0.000232155	0.000165439	2.31e-05	8.02e-05	0.000101893	0.0287348	0.000797475	0.000148137	0.000195004	1.42e-05	7.84e-05	1.37e-05	9.98e-05	4.25e-05	2.73e-05	5.23e-05	0.00012278	4.8e-05	6.06e-05	0.00556076	7.73e-05	0.000156398	4.36e-05
QC_1	QC	0.000125428	0.000473308	4.67e-05	4.02e-05	6.18e-05	0.000200521	7.5e-05	0.000800443	0.000152876	9.12e-05	2.24e-05	0.00017011	0.00012821	0.00728556	0.000700183	0.000106826	0.000319703	8.37e-05	5.87e-05	6.04e-05	0.000112981	0.000111613	6.79e-06	4.99e-05	0.000124927	2.29e-05	4.66e-05	0.00668509	7.45e-05	0.00015356	2.09e-05
QC_2	QC	0.000129374	0.000487479	3.38e-05	4.1e-05	7.68e-05	0.000167265	7.16e-05	0.000768323	8.77e-05	0.000105561	2.24e-05	0.000186259	0.000162684	0.00603148	0.00071077	0.000151947	0.000265095	0.000102029	5.24e-05	5.34e-05	0.000101504	7.67e-05	1.78e-05	6.32e-05	0.000120689	3.72e-05	6.64e-05	0.00691443	7.78e-05	0.00016445	3.2e-05
QC_3	QC	0.000135569	0.000475707	4.75e-05	4.19e-05	6.58e-05	0.000181189	6.98e-05	0.000876109	0.000143412	0.00010638	2.24e-05	0.000160588	0.00014371	0.00464701	0.000731803	0.000182578	0.000256791	6.88e-05	7.3e-05	5.01e-05	0.000129016	0.000152	9.33e-06	3.04e-05	0.000106529	3.24e-05	3.4e-05	0.00728636	8.42e-05	0.000173147	2.77e-05
QC_4	QC	0.000147645	0.000538159	5.87e-05	4.77e-05	6.77e-05	0.000237796	6.53e-05	0.000959534	0.000170579	0.000115992	2.64e-05	0.000179615	0.000169998	0.00512038	0.000733997	0.000183103	0.000276372	0.000114142	5.44e-05	2.07e-05	0.000130682	0.000163392	2.03e-05	5.53e-05	0.000148966	3.09e-05	5.5e-05	0.00762618	9.24e-05	0.000190395	2.78e-05
QC_5	QC	0.000145192	0.000540935	6.32e-05	5.01e-05	7.38e-05	0.000229446	8.66e-05	0.00099397	0.000182153	0.000123038	2.84e-05	0.000168341	0.000158728	0.00770646	0.000622371	0.000177789	0.000300771	0.000112762	0.000110331	4.31e-05	0.000147457	0.000147126	2.45e-05	2.3e-05	0.00016707	4.81e-05	5.11e-05	0.00775911	9.37e-05	0.000197954	2.53e-05
QC_6	QC	0.000146798	0.000563064	4.71e-05	5.58e-05	7.68e-05	0.000192502	9.76e-05	0.000973213	0.000185592	0.000108739	4.21e-05	0.000198902	0.000157162	0.00787173	0.000767912	0.00014912	0.000353288	8.36e-05	6.83e-05	4.06e-05	0.000160277	0.000150592	1.1e-05	6.47e-05	0.000150196	4.75e-05	5.6e-05	0.00793981	9.68e-05	0.000198505	3.11e-05
SKOV3_1	SKOV3	0.000233158	0.000473623	8.03e-05	4.33e-05	0.000168673	0.000256161	4.4e-05	0.000775634	6.82e-05	0.000129433	3.16e-05	0.000181431	0.000214021	0.00135453	0.000338584	0.000127075	0.000352617	0.000211083	9.17e-05	8.46e-05	0.000161019	1.97e-06	1.84e-05	6.29e-05	0.000100284	5.2e-05	4.22e-05	0.0132695	8.26e-05	0.000167204	6.24e-05
SKOV3_2	SKOV3	0.000264686	0.000450919	0.000116643	4.61e-05	0.000229986	0.000275719	5.1e-05	0.000784866	5.6e-05	0.000133946	3.35e-05	0.000164215	0.000262235	0.000685667	0.000335172	0.000102122	0.000456907	0.00028331	8.62e-05	0.000138237	0.000214993	1.89e-06	1.53e-05	7.39e-05	0.00010099	5.02e-05	5.33e-05	0.013652	8.91e-05	0.000184064	3.43e-05
SKOV3_3	SKOV3	0.000234523	0.000632946	0.000109488	3.95e-05	0.000224346	0.000315271	4.27e-05	0.000886339	5.17e-05	0.000128001	2.48e-05	0.000126927	0.000262138	0.00170364	0.00038707	0.000112812	0.00040548	0.000271241	0.000117466	0.000109437	0.000161957	3.12e-06	2.09e-05	6.97e-05	0.000132705	6.12e-05	2.67e-05	0.012157	0.000109386	0.000185072	3.33e-05

## Sheet: RNA
Sample	Label	C	P	D	m3C	m1A	ncm5U	m5C	m5U	U	m7G	Cm	m1Y	m3Y	A	I	G	f5C	Um	Am	m1G	m1I	Gm	m2G	m6A	ac4C	m227G	m22G	m6Am	m66A	t6A	i6A	ms2i6A
A2780_1	A2780	34.1632	0.332174	0.109165	0.689703	1.39165	0.0696534	9.95266	0.095874	13.8084	2.77421	0.0886334	0.0288504	0.060061	88.0377	0.0518152	377.2	0.010794	0.0164133	10.0803	3.52505	0.25876	0.952469	6.17568	0.445252	1.01313	0.151981	0.575217	0.0759424	0.620824	0.268183	0.828677	0.0203325
A2780_2	A2780	38.6164	0.435328	0.159289	1.31667	2.57393	0.0770912	14.5851	0.137776	16.1318	4.48474	0.144123	0.046131	0.397476	108.351	0.151589	407.93	0.0309102	0.0189666	11.8925	5.47761	0.447836	1.53537	9.82442	0.576284	1.11753	0.205472	0.925219	0.146227	0.812888	0.349312	1.01096	0.0248648
A2780_3	A2780	32.0363	0.389217	0.148141	0.964663	2.09383	0.0888672	9.24844	0.115545	13.1327	3.18301	0.172736	0.0264798	0.00445988	70.7662	0.0401104	342.776	0.0130691	0.0350316	12.8584	3.9874	0.326194	1.5502	6.84757	0.553958	0.878506	0.167257	0.896169	0.144933	0.853474	0.35739	0.646323	0.0195601
COV362_1	COV362	27.1739	0.34296	0.12077	0.2379	0.668489	0.0157338	5.67458	0.0616177	14.6757	1.07096	0.185661	0.0258189	0.00520755	118.189	0.0249013	391.495	0.00702206	0.0339676	16.6263	2.90594	0.304542	2.05197	4.99594	0.547165	0.457311	0.0702589	0.428942	0.125962	1.04309	0.0838429	0.275126	0.00855577
COV362_2	COV362	21.9108	0.315739	0.123249	0.201551	0.503655	0.0261148	5.08632	0.0431578	13.7724	1.01634	0.0442491	0.0221018	0.0146058	117.616	0.0329109	333.424	0.00561435	0.011122	11.2611	2.97413	0.231205	0.819179	4.72	0.42152	0.354429	0.111221	0.384602	0.0451705	0.692724	0.0448823	0.419654	0.00786056
COV362_3	COV362	20.5393	0.263871	0.0587207	0.155213	0.420188	0.00857234	3.08669	0.046414	11.1151	0.825851	0.0821215	0.0316417	0.0123241	81.4587	0.00791193	323.385	0.0056597	0.00148348	10.1896	1.69783	0.165127	1.00754	2.94324	0.490156	0.365259	0.0606702	0.197603	0.0063507	0.540964	0.0660735	0.206794	0.00739444
EFO_21_1	EFO_21	28.6222	0.302496	0.0765231	0.368971	0.722724	0.0236535	4.51449	0.0652093	13.5531	1.69384	0.079337	0.0456949	0.0101196	79.2446	0.0318379	370.442	0.00482623	0.0196905	10.553	1.68554	0.176297	0.780884	2.94635	0.534672	0.640172	0.0677376	0.229998	0.0374975	0.554779	0.13016	0.37097	0.0113909
EFO_21_2	EFO_21	27.9033	0.344663	0.088548	0.510565	0.826733	0.0286844	4.55914	0.0445308	13.2525	1.79935	0.114593	0.0029254	0.0678823	84.5234	0.0197445	371.608	0.0046531	0.028263	13.2384	2.28096	0.247607	1.10844	3.85247	0.471274	0.548798	0.0845964	0.360835	0.0592751	0.749971	0.113224	0.468847	0.0170972
EFO_21_3	EFO_21	32.5483	0.451863	0.103844	0.497437	1.20685	0.0365284	6.74149	0.0662076	15.8271	2.1492	0.181427	0.0111445	0.0590385	104.259	0.0412892	399.158	0.014274	0.0437025	16.3092	2.93957	0.250675	1.65753	5.03887	0.491687	0.804636	0.119508	0.465611	0.107297	0.9716	0.164612	0.489849	0.016216
EFO_27_1	EFO_27	29.0176	0.294851	0.109192	0.185588	0.503395	0.0123086	4.49841	0.0406355	14.4056	0.704906	0.662348	0.0163404	0.133935	118.774	0.00684822	392.122	0.0083689	0.191397	18.1445	1.9064	0.228446	7.3023	3.6408	0.525071	0.578689	0.0644267	1.29823	0.127118	2.59829	0.073959	0.316623	0.027284
EFO_27_2	EFO_27	27.3584	0.279004	0.0477794	0.223574	0.507064	0.025461	4.19827	0.0469245	13.3894	0.868953	0.0773006	0.00666605	0.0286009	92.8307	0.0167448	342.926	0.00315916	0.0107752	12.0632	1.38534	0.12753	1.02874	2.65594	0.488551	0.591263	0.0476554	0.221031	0.0397755	0.614418	0.05795	0.260756	0.00664256
EFO_27_3	EFO_27	27.9049	0.297916	0.0601227	0.22445	0.581785	0.0242789	4.5599	0.0507195	14.5759	0.853124	0.124918	0.002541	0.013867	106.693	0.0158141	366.16	0.00484974	0.0172938	14.3895	1.64845	0.16087	1.18938	3.10958	0.604664	0.465299	0.0636386	0.283029	0.0356531	0.665622	0.0502737	0.225514	0.00459233
HOSE_1	HOSE	23.4255	0.284549	0.101019	0.196642	0.49073	0.0349688	4.64705	0.0515097	13.1144	0.744237	0.124801	0.00683142	0.0483075	110.978	0.0293057	338.052	0.0121195	0.0429085	14.97	2.32933	0.200536	1.27646	3.85493	0.591215	0.441464	0.0386174	0.358176	0.066503	0.814469	0.0420431	0.313189	0.00241422
HOSE_2	HOSE	24.3061	0.232604	0.074127	0.170024	0.401409	0.0171414	3.86591	0.0267336	12.0148	0.776128	0.0622833	0.0213652	0.0728653	92.3282	0.029922	368.028	0.00207812	0.0157293	9.43856	1.65818	0.176647	0.733642	2.81545	0.408105	0.409246	0.0279522	0.215423	0.0159695	0.494675	0.055147	0.298168	0.00493004
HOSE_3	HOSE	23.5687	0.274878	0.073852	0.207722	0.367411	0.0159112	5.18296	0.0545158	13.1739	0.983882	0.0712047	0.0159435	0.036055	106.899	0.0335774	333.914	0.00254906	0.00801244	9.30834	1.72805	0.164999	0.756072	3.0878	0.483394	0.491997	0.0551821	0.235253	0.0253006	0.462783	0.0514622	0.330661	0.00393636
OAW42_1	OAW42	28.4459	0.310233	0.0829344	0.347536	0.884554	0.0339171	4.40917	0.0524647	13.6532	1.49949	0.127745	0.00839424	0.0789914	90.3854	0.0279617	399.764	0.00530166	0.0281344	12.9794	2.60249	0.273513	1.3576	4.53225	0.412523	0.596376	0.0677322	0.271198	0.0462971	0.638173	0.120014	0.440476	0.005623
OAW42_2	OAW42	28.5732	0.377604	0.100907	0.639972	1.17967	0.0281885	7.68512	0.0818508	15.4977	2.62702	0.0891837	0.0283761	0.0257178	105.152	0.0519571	381.571	0.0117835	0.0339248	10.9955	3.74727	0.316378	1.07018	6.60625	0.547318	0.785587	0.129234	0.499115	0.07901	0.645349	0.178544	0.749046	0.00830728
OAW42_3	OAW42	31.1879	0.369819	0.10402	0.609751	1.30716	0.0420894	5.94795	0.0776118	14.8587	2.49528	0.130227	0.040924	0.0768822	96.6432	0.0244125	389.101	0.00393404	0.041511	14.6705	3.14272	0.262	1.36974	5.37905	0.491261	0.766894	0.115344	0.483887	0.0596041	0.825601	0.187129	0.695811	0.00951987
Q_C_1	Q_C	30.9393	0.335251	0.106855	0.463333	1.11503	0.0393899	6.76608	0.0916516	15.2174	2.03428	0.164683	0.0119653	0.0525568	103.142	0.0651521	396.476	0.00713251	0.0385249	14.0799	2.8222	0.287472	1.32483	4.78329	0.525962	0.697287	0.14581	0.503222	0.0616215	0.864743	0.159256	0.592732	0.015633
Q_C_2	Q_C	28.6294	0.294291	0.0859246	0.424387	1.05677	0.0254229	6.36132	0.085111	13.806	1.87719	0.154952	0.00470381	0.0715023	94.0081	0.0402506	364.596	0.00908652	0.0194892	13.2086	2.65391	0.246236	1.4346	4.74325	0.425667	0.741486	0.0880259	0.461735	0.0821882	0.794062	0.152329	0.532171	0.0103482
Q_C_3	Q_C	32.5003	0.337123	0.0795249	0.564144	1.14937	0.0265856	7.03266	0.0683337	15.2717	1.98038	0.16716	0.00624038	0.0165547	106.871	0.046274	405.069	0.0104325	0.0171113	14.0795	2.98766	0.29351	1.57175	5.37518	0.685661	0.716407	0.0809286	0.515117	0.0703388	0.862638	0.173549	0.571668	0.0127357
Q_C_4	Q_C	28.6375	0.323465	0.0852366	0.477067	1.13967	0.0475688	6.36034	0.0625141	14.0447	1.79213	0.15384	0.00587723	0.02989	93.7026	0.044397	365.65	0.00486127	0.0365601	12.0998	2.80381	0.222511	1.4404	4.80969	0.543353	0.647883	0.0919239	0.457786	0.101299	0.79027	0.155211	0.420315	0.00660742
Q_C_5	Q_C	28.6812	0.341624	0.0885669	0.475644	0.920452	0.0424266	6.26389	0.0564009	13.9894	1.99132	0.140499	0.0245541	0.0687089	94.8267	0.0425502	364.038	0.00404555	0.040895	12.9103	2.54112	0.197728	1.37835	4.74097	0.435043	0.719018	0.102703	0.418824	0.0772877	0.818989	0.143105	0.466221	0.0117052
SKOV3_1	SKOV3	32.573	0.384501	0.120916	0.615385	1.34622	0.0692235	6.89917	0.0736733	15.0474	2.41985	0.109778	0.0148952	0.0646384	99.2183	0.0281215	394.444	0.0125921	0.00810256	11.3991	2.9774	0.262758	0.931894	5.80393	0.511803	0.82171	0.150761	0.394024	0.0596131	0.647097	0.181952	0.642064	0.0177431
SKOV3_2	SKOV3	36.0692	0.422288	0.0754793	0.610902	1.34657	0.0336669	7.08595	0.110131	15.5245	2.58088	0.137303	0.00981626	0.0345206	95.3999	0.0306099	403.882	0.0169601	0.0230341	15.1266	2.76121	0.328877	1.46821	5.2511	0.511675	0.844865	0.166167	0.418803	0.103561	0.907111	0.185936	0.462899	0.018573
SKOV3_3	SKOV3	34.2722	0.456934	0.0967947	0.746154	1.79388	0.043211	8.55982	0.09413	15.8035	3.04395	0.153851	0.0130745	0.0301145	103.836	0.0227201	408.838	0.0076578	0.0427441	15.4741	4.22735	0.387295	1.71272	7.20473	0.534542	0.941947	0.184738	0.621033	0.157192	0.993058	0.234338	0.715132	0.0192222
